# Supplementary material for: The involvement of cyclotides in mutual interactions of violets and the two-spotted spider mite
Source: Sci Rep. 2022 Feb 3;12:1914. doi: 10.1038/s41598-022-05461-y (PMC8814195; doi:10.1038/s41598-022-05461-y)
Supplement: Supplementary file 1 — Supplementary Information. [file 41598_2022_5461_MOESM1_ESM.xlsx]

## Sheet: 2876.16
		5 days		3 weeks
		Infested	Control	Infested	Control
		914618	857445	712486	774611
		814847	920992	713050	874730
		1.18605e+06	1.10348e+06	835793	662850
		957584	1.33395e+06	838876	488022
		1.01113e+06	824787	675494	988264
		1.00374e+06	423152	908939	547883
		1.11098e+06	549513	914756	978725
		1.07433e+06	1.30913e+06	985408	979398
	Mean	1.00916e+06	915307	823100	786810
	SD	116677	328061	112540	201463

## Sheet: 2890.18
		5 days		3 weeks
		Infested	Control	Infested	Control
		439857	317922	262655	337764
		249875	344234	309481	331483
		370020	389596	344165	254183
		460922	634633	408416	139885
		382097	237743	235550	425468
		370131	117005	310347	240789
		375886	148108	439759	396676
		355559	641959	394831	436008
	Mean	375543	353900	338151	320282
	SD	62929.1	198715	72043.4	102786

## Sheet: 2914.11
		5 days		3 weeks
		Infested	Control	Infested	Control
		685189	598958	465838	477715
		653992	714778	455941	555324
		962556	838041	499151	460080
		638915	835032	564637	360461
		784896	604170	528530	600868
		660962	284377	714666	351496
		840458	399551	620808	583590
		851320	719439	641686	595491
	Mean	759786	624293	561407	498128
	SD	118180	198004	91561.9	102070

## Sheet: 2928.12
		5 days		3 weeks
		Infested	Control	Infested	Control
		373605	253497	208255	240153
		224091	287804	238863	244138
		339605	327112	247117	208974
		365743	451722	318530	123736
		333006	200482	213854	310316
		281989	91400.8	280270	188059
		321361	119390	344085	283785
		334916	408044	303839	306716
	Mean	321789	267431	269351	238235
	SD	48346.3	128336	50069.6	63788.2

## Sheet: 2979.18
		5 days		3 weeks
		Infested	Control	Infested	Control
		284277	277641	498846	228162
		314140	279541	548014	390546
		324511	238650	509527	524284
		343089	15378.3	442232	240805
		321782	252735	410649	243663
		307747	210305	440161	572340
		346820	268096	467524	203161
		330151	15122	473671	450445
	Mean	321565	194684	473828	356676
	SD	20071.4	113018	44024.5	146787
	P	0.00743		0.0484

## Sheet: 3001.17
		5 days		3 weeks
		Infested	Control	Infested	Control
		49662.8	51652.6	133363	48970.8
		52386.2	35739.3	161703	99446.6
		50501.5	33096.7	163144	140311
		88888.8	8040.95	92035.4	35455
		50287.4	32991.6	110555	53298.7
		61166.2	39436.5	94821.9	128115
		53958.7	41517.3	103875	47154.8
		63775.8	3375.29	130987	125569
	Mean	58828.4	30731.3	123810	84790.1
	SD	13229.2	16599.5	28154.7	43032.3
	P	0.00218		0.04987

## Sheet: 3017.14
		5 days		3 weeks
		Infested	Control	Infested	Control
		478945	437923	723462	344816
		539964	476551	778131	541674
		562811	392232	713314	807105
		527153	6470.84	689198	398927
		540308	383399	698748	352679
		457425	323384	799363	867636
		555513	433215	724628	272195
		585774	4525.18	785637	643958
	Mean	530986	307212	739060	528624
	SD	42958.3	191608	42355.7	224650
	P	0.00613		0.02083

## Sheet: 3046.18
		5 days		3 weeks
		Infested	Control	Infested	Control
		307428	298701	553940	265649
		400184	334448	581709	448048
		346935	242926	610236	593296
		422843	4291.32	563360	446894
		383403	328242	453487	278684
		328404	405505	545024	760615
		323202	529260	536755	239837
		341161	5539.17	541986	530549
	Mean	356695	268614	548312	445446
	SD	40823.9	183305	45330.8	181602

## Sheet: 3068.15
		5 days		3 weeks
		Infested	Control	Infested	Control
		74695.6	70611.5	143720	64166.7
		99747.7	69371.2	162348	111620
		85798	56064.5	173946	157765
		121349	20729.4	118859	74568.2
		85910.1	62790	124389	77422.3
		74992	69716.8	118485	142038
		75079.5	88679.4	119374	69114.2
		84101.7	19432.2	137906	137558
	Mean	87709.2	57174.4	137378	104282
	SD	15978	24682.8	21360.8	37602.2
	P	0.01081		0.04818

## Sheet: 3084.14
		5 days		3 weeks
		Infested	Control	Infested	Control
		380669	395246	696743	311221
		578406	461994	763075	519532
		498703	344369	694421	759054
		533843	7260.59	669235	571613
		540060	402451	693728	318317
		401008	494460	792812	855097
		443474	705636	644997	264976
		470750	6231.18	718354	618025
	Mean	480864	352206	709171	527229
	SD	69754.7	239143	48269.2	217319
	P			0.03653

[truncated: 12 more sheets: 3123.09, 3138.41, 3152.43, 3170.40, 3177.36, 3190.39, 3208.36, 3225.48, 3247.46, 3257.47, 3263.44, 3295.44]
